# Supplementary material for: Mesenchymal Stem Cell-Derived Extracellular Vesicles Attenuate Pro-Inflammatory Macrophage Polarization: Comparison of Matrix-Bound and Small Extracellular Vesicles
Source: Cells. 2026 Jan 6;15(2):93. doi: 10.3390/cells15020093 (PMC12838643; doi:10.3390/cells15020093)
Supplement: Supplementary file 1 [file cells-15-00093-s001.zip]

Archive with 1 entries (1 files):
- cells-4024284-supplementary.pdf
